# Supplementary material for: ﻿Phylogenetic, ecological and morphological characteristics reveal two new spider-associated genera in Clavicipitaceae
Source: MycoKeys. 2022 Jul 7;91:49–66. doi: 10.3897/mycokeys.91.86812 (PMC9849053; doi:10.3897/mycokeys.91.86812)
Supplement: XML Treatment for Neoaraneomyces [file mycokeys.91.86812-treatment1.xml]

<!DOCTYPE tp:taxon-treatment
  PUBLIC "-//TaxonX//DTD Taxonomic Treatment Publishing DTD v0 20100105//EN" "tax-treatment-NSO.dtd">
<tp:taxon-treatment xmlns:tp="http://www.plazi.org/taxpub"><tp:treatment-meta><kwd-group><label>Taxon classification</label><kwd>
                <named-content content-type="kingdom">Fungi</named-content>
              </kwd><kwd>
                <named-content content-type="order">Hypocreales</named-content>
              </kwd><kwd>
                <named-content content-type="family">Clavicipitaceae</named-content>
              </kwd></kwd-group><mixed-citation publication-type="journal"><person-group><name><surname>Chen</surname><given-names>Wan-Hao</given-names></name><name><surname>Liang</surname><given-names>Jian-Dong</given-names></name><name><surname>Ren</surname><given-names>Xiu-Xiu</given-names></name><name><surname>Zhao</surname><given-names>Jie-Hong</given-names></name><name><surname>Han</surname><given-names>Yan-Feng</given-names></name><name><surname>Liang</surname><given-names>Zong-Qi</given-names></name></person-group><article-title>﻿Phylogenetic, ecological and morphological characteristics reveal two new spider-associated genera in <tp:taxon-name><tp:taxon-name-part taxon-name-part-type="family">Clavicipitaceae</tp:taxon-name-part></tp:taxon-name></article-title><source>MycoKeys</source><day>07</day><month>07</month><year>2022</year><volume>91</volume><fpage>49</fpage><lpage>66</lpage><pub-id pub-id-type="doi">10.3897/mycokeys.91.86812</pub-id></mixed-citation></tp:treatment-meta><tp:nomenclature><label>﻿</label><tp:taxon-name>
              <object-id xmlns:xlink="http://www.w3.org/1999/xlink" content-type="arpha" xlink:type="simple">9A86501A-8F6C-59C1-A432-474489DCAE86</object-id>
              <tp:taxon-name-part taxon-name-part-type="genus" reg="Neoaraneomyces">Neoaraneomyces</tp:taxon-name-part>
              <object-id xmlns:xlink="http://www.w3.org/1999/xlink" content-type="mycobank" xlink:type="simple"> 842644</object-id>
            </tp:taxon-name><tp:taxon-authority>W.H. Chen, Y.F. Han, J.D. Liang &amp; Z.Q. Liang</tp:taxon-authority><tp:taxon-status xmlns:xlink="http://www.w3.org/1999/xlink" xlink:type="simple">gen. nov.</tp:taxon-status></tp:nomenclature><tp:treatment-sec sec-type="etymology" id="SECID0EZEDI"><title>Etymology.</title><p>Referring to a new genus parasitic on spiders</p></tp:treatment-sec><tp:treatment-sec sec-type="type species" id="SECID0E5EDI"><title>Type species.</title><p><italic><tp:taxon-name><tp:taxon-name-part taxon-name-part-type="genus" reg="Neoaraneomyces">Neoaraneomyces</tp:taxon-name-part><tp:taxon-name-part taxon-name-part-type="species" reg="araneicola">araneicola</tp:taxon-name-part></tp:taxon-name></italic> W.H. Chen, Y.F. Han, J.D. Liang &amp; Z.Q. Liang.</p></tp:treatment-sec><tp:treatment-sec sec-type="description" id="SECID0EPFDI"><title>Description.</title><p>Colonies on <abbrev xmlns:xlink="http://www.w3.org/1999/xlink" xlink:title="potato dextrose agar" id="ABBRID0EVFDI" xlink:type="simple">PDA</abbrev>, white to grey, reverse yellowish. Conidiophores mononematous, usually arising from aerial hyphae, phialides solitary or in groups of two to three. Phialides emerging laterally from hyphae, forming a compact hymenium, abruptly narrowing into a neck. Conidia in chains, one-celled, hyaline, fusiform or ellipsoidal.</p></tp:treatment-sec><tp:treatment-sec sec-type="host" id="SECID0EZFDI"><title>Host.</title><p>Spider (<tp:taxon-name><tp:taxon-name-part taxon-name-part-type="family">Araneidae</tp:taxon-name-part></tp:taxon-name>)</p></tp:treatment-sec><tp:treatment-sec sec-type="habitat" id="SECID0EEGDI"><title>Habitat.</title><p>Near roads and located on or under rocks.</p></tp:treatment-sec><tp:treatment-sec sec-type="Sexual morph" id="SECID0EJGDI"><title>Sexual morph.</title><p>Unknown.</p></tp:treatment-sec><tp:treatment-sec sec-type="notes" id="SECID0EOGDI"><title>Notes.</title><p>The genera <italic><tp:taxon-name><tp:taxon-name-part taxon-name-part-type="genus" reg="Akanthomyces">Akanthomyces</tp:taxon-name-part></tp:taxon-name></italic>, <italic><tp:taxon-name><tp:taxon-name-part taxon-name-part-type="genus" reg="Beauveria">Beauveria</tp:taxon-name-part></tp:taxon-name></italic>, <italic><tp:taxon-name><tp:taxon-name-part taxon-name-part-type="genus" reg="Clonostachys">Clonostachys</tp:taxon-name-part></tp:taxon-name></italic>, <italic><tp:taxon-name><tp:taxon-name-part taxon-name-part-type="genus" reg="Cordyceps">Cordyceps</tp:taxon-name-part></tp:taxon-name></italic>, <italic><tp:taxon-name><tp:taxon-name-part taxon-name-part-type="genus" reg="Engyodontium">Engyodontium</tp:taxon-name-part></tp:taxon-name></italic> de Hoog, <italic><tp:taxon-name><tp:taxon-name-part taxon-name-part-type="genus" reg="Gibellula">Gibellula</tp:taxon-name-part></tp:taxon-name></italic>, <italic><tp:taxon-name><tp:taxon-name-part taxon-name-part-type="genus" reg="Hevansia">Hevansia</tp:taxon-name-part></tp:taxon-name></italic>, <italic><tp:taxon-name><tp:taxon-name-part taxon-name-part-type="genus" reg="Hirsutella">Hirsutella</tp:taxon-name-part></tp:taxon-name></italic>, <italic><tp:taxon-name><tp:taxon-name-part taxon-name-part-type="genus" reg="Hymenostilbe">Hymenostilbe</tp:taxon-name-part></tp:taxon-name></italic>, <italic><tp:taxon-name><tp:taxon-name-part taxon-name-part-type="genus" reg="Lecanicillium">Lecanicillium</tp:taxon-name-part></tp:taxon-name></italic> W. Gams &amp; Zare, <italic><tp:taxon-name><tp:taxon-name-part taxon-name-part-type="genus" reg="Ophiocordyceps">Ophiocordyceps</tp:taxon-name-part></tp:taxon-name></italic> Petch, <italic><tp:taxon-name><tp:taxon-name-part taxon-name-part-type="genus" reg="Purpureocillium">Purpureocillium</tp:taxon-name-part></tp:taxon-name></italic>, and <italic><tp:taxon-name><tp:taxon-name-part taxon-name-part-type="genus" reg="Torrubiella">Torrubiella</tp:taxon-name-part></tp:taxon-name></italic> Boud. have been reported as spider-pathogenic fungi in <tp:taxon-name><tp:taxon-name-part taxon-name-part-type="order">Hypocreales</tp:taxon-name-part></tp:taxon-name> (<xref ref-type="bibr" rid="B21">Shrestha et al. 2019</xref>). <italic><tp:taxon-name><tp:taxon-name-part taxon-name-part-type="genus" reg="Gibellula">Gibellula</tp:taxon-name-part></tp:taxon-name></italic> is only found on spiders. <italic><tp:taxon-name><tp:taxon-name-part taxon-name-part-type="genus" reg="Neoaraneomyces">Neoaraneomyces</tp:taxon-name-part></tp:taxon-name></italic> differs from <italic><tp:taxon-name><tp:taxon-name-part taxon-name-part-type="genus" reg="Gibellua">Gibellua</tp:taxon-name-part></tp:taxon-name></italic> by its paecilomyces-like conidiogenous structures, phialides which were solitary or in groups of two to four, with fusiform to ellipsoidal conidia.</p></tp:treatment-sec><ref-list><ref id="B21"><mixed-citation xmlns:xlink="http://www.w3.org/1999/xlink" xlink:type="simple"><person-group><name name-style="western"><surname>Shrestha</surname><given-names>B</given-names></name><name name-style="western"><surname>Kubátová</surname><given-names>A</given-names></name><name name-style="western"><surname>Tanaka</surname><given-names>E</given-names></name><name name-style="western"><surname>Oh</surname><given-names>J</given-names></name><name name-style="western"><surname>Yoon</surname><given-names>DH</given-names></name><name name-style="western"><surname>Sung</surname><given-names>JM</given-names></name><name name-style="western"><surname>Sung</surname><given-names>GH</given-names></name></person-group> (<year>2019</year>) <article-title>Spider-pathogenic fungi within <tp:taxon-name><tp:taxon-name-part taxon-name-part-type="order">Hypocreales</tp:taxon-name-part></tp:taxon-name> (<tp:taxon-name><tp:taxon-name-part taxon-name-part-type="phylum">Ascomycota</tp:taxon-name-part></tp:taxon-name>): Their current nomenclature, diversity, and distribution.</article-title><source>Mycological Progress</source><volume>18</volume>(<issue>8</issue>): <fpage>983</fpage>–<lpage>1003</lpage>. <ext-link xlink:type="simple" ext-link-type="doi" xlink:href="10.1007/s11557-019-01512-3">https://doi.org/10.1007/s11557-019-01512-3</ext-link></mixed-citation></ref></ref-list></tp:taxon-treatment>
