# Supplementary material for: ﻿Phylogenetic, ecological and morphological characteristics reveal two new spider-associated genera in Clavicipitaceae
Source: MycoKeys. 2022 Jul 7;91:49–66. doi: 10.3897/mycokeys.91.86812 (PMC9849053; doi:10.3897/mycokeys.91.86812)
Supplement: XML Treatment for Neoaraneomyces araneicola [file mycokeys.91.86812-treatment2.xml]

<!DOCTYPE tp:taxon-treatment
  PUBLIC "-//TaxonX//DTD Taxonomic Treatment Publishing DTD v0 20100105//EN" "tax-treatment-NSO.dtd">
<tp:taxon-treatment xmlns:tp="http://www.plazi.org/taxpub"><tp:treatment-meta><kwd-group><label>Taxon classification</label><kwd>
                <named-content content-type="kingdom">Fungi</named-content>
              </kwd><kwd>
                <named-content content-type="order">Hypocreales</named-content>
              </kwd><kwd>
                <named-content content-type="family">Clavicipitaceae</named-content>
              </kwd></kwd-group><mixed-citation publication-type="journal"><person-group><name><surname>Chen</surname><given-names>Wan-Hao</given-names></name><name><surname>Liang</surname><given-names>Jian-Dong</given-names></name><name><surname>Ren</surname><given-names>Xiu-Xiu</given-names></name><name><surname>Zhao</surname><given-names>Jie-Hong</given-names></name><name><surname>Han</surname><given-names>Yan-Feng</given-names></name><name><surname>Liang</surname><given-names>Zong-Qi</given-names></name></person-group><article-title>﻿Phylogenetic, ecological and morphological characteristics reveal two new spider-associated genera in <tp:taxon-name><tp:taxon-name-part taxon-name-part-type="family">Clavicipitaceae</tp:taxon-name-part></tp:taxon-name></article-title><source>MycoKeys</source><day>07</day><month>07</month><year>2022</year><volume>91</volume><fpage>49</fpage><lpage>66</lpage><pub-id pub-id-type="doi">10.3897/mycokeys.91.86812</pub-id></mixed-citation></tp:treatment-meta><tp:nomenclature><label>﻿</label><tp:taxon-name>
              <object-id xmlns:xlink="http://www.w3.org/1999/xlink" content-type="arpha" xlink:type="simple">5EA97D06-6C0C-5FDB-8D4A-44194D2C0B46</object-id>
              <tp:taxon-name-part taxon-name-part-type="genus" reg="Neoaraneomyces">Neoaraneomyces</tp:taxon-name-part>
              <tp:taxon-name-part taxon-name-part-type="species" reg="araneicola">araneicola</tp:taxon-name-part>
              <object-id xmlns:xlink="http://www.w3.org/1999/xlink" content-type="mycobank" xlink:type="simple"> 842645</object-id>
            </tp:taxon-name><tp:taxon-authority>W.H. Chen, Y.F. Han, J.D. Liang &amp; Z.Q. Liang</tp:taxon-authority><tp:taxon-status xmlns:xlink="http://www.w3.org/1999/xlink" xlink:type="simple">sp. nov.</tp:taxon-status><xref ref-type="fig" rid="F3">Fig. 3</xref></tp:nomenclature><tp:treatment-sec sec-type="material" id="SECID0E2LDI"><title>Type.</title><p>Duyun City (<named-content xmlns:xlink="http://www.w3.org/1999/xlink" content-type="dwc:verbatimCoordinates" xlink:type="simple"><named-content content-type="geo-json" specific-use="{&#34;type&#34;:&#34;Point&#34;,&#34;coordinates&#34;:[107.380061,26.357767]}" id="NCID0EEMDI" xlink:type="simple">26°21'27.96"N, 107°22'48.22"E</named-content></named-content>), Qiannan Buyi and Miao Autonomous Prefecture, Guizhou, China. On a dead spider (<tp:taxon-name><tp:taxon-name-part taxon-name-part-type="order">Araneae</tp:taxon-name-part></tp:taxon-name>), 1 October 2019, Wanhao Chen, GZAC DY10171 (holotype); ex-type living cultures, DY101711.</p><fig id="F3" position="float" orientation="portrait"><object-id xmlns:xlink="http://www.w3.org/1999/xlink" content-type="doi" xlink:type="simple">10.3897/mycokeys.91.86812.figure3</object-id><object-id xmlns:xlink="http://www.w3.org/1999/xlink" content-type="arpha" xlink:type="simple">5869616B-7463-55DC-8412-0C46CBF7113A</object-id><label>Figure 3.</label><caption><p><italic><tp:taxon-name><tp:taxon-name-part taxon-name-part-type="genus" reg="Neoaraneomyces">Neoaraneomyces</tp:taxon-name-part><tp:taxon-name-part taxon-name-part-type="species" reg="araneicola">araneicola</tp:taxon-name-part></tp:taxon-name></italic><bold>A</bold> infected spider <bold>B, C</bold><abbrev xmlns:xlink="http://www.w3.org/1999/xlink" xlink:title="potato dextrose agar" id="ABBRID0EFNDI" xlink:type="simple">PDA</abbrev>-containing culture plate showing <bold>B</bold> the front and <bold>C</bold> reverse sides of the colony <bold>D–J</bold> phialides, conidia in chains and conidia. Scale bars: 10 mm (<bold>B, C</bold>); 10 μm (<bold>D–J</bold>).</p></caption><graphic xmlns:xlink="http://www.w3.org/1999/xlink" xlink:href="mycokeys-91-049-g003.jpg" position="float" orientation="portrait" xlink:type="simple" id="oo_711832.jpg"><uri content-type="original_file" xlink:type="simple">https://binary.pensoft.net/fig/711832</uri></graphic></fig></tp:treatment-sec><tp:treatment-sec sec-type="description" id="SECID0EYNDI"><title>Description.</title><p>Spider host completely covered by white mycelium. Conidiophores mononematous, arising from the lateral hyphae. Colonies on <abbrev xmlns:xlink="http://www.w3.org/1999/xlink" xlink:title="potato dextrose agar" id="ABBRID0E5NDI" xlink:type="simple">PDA</abbrev>, 3.0–3.2 cm diam. after 14 d at 25 °C, white to pale grey, powdery, consisting of a basal felt, reverse yellowish. Prostrate hyphae smooth, septate, hyaline, 1.4–2.2 μm diam. Erect conidiophores usually arising from aerial hyphae. Phialides single or in groups of two to three, 8.9–23.8 × 1.1–1.6 μm, with a cylindrical to ellipsoidal basal portion, tapering into a short distinct neck. Conidia in chains, hyaline, fusiform to ellipsoidal, one-celled, 2.9–4.4 × 1.3–2.0 μm. Sexual state not observed.</p></tp:treatment-sec><tp:treatment-sec sec-type="host" id="SECID0ECODI"><title>Host.</title><p>Spider (<tp:taxon-name><tp:taxon-name-part taxon-name-part-type="family">Araneidae</tp:taxon-name-part></tp:taxon-name>).</p></tp:treatment-sec><tp:treatment-sec sec-type="habitat" id="SECID0ENODI"><title>Habitat.</title><p>Near the road, located on or under rocks.</p></tp:treatment-sec><tp:treatment-sec sec-type="etymology" id="SECID0ESODI"><title>Etymology.</title><p>Referring to the ability to colonize spiders.</p></tp:treatment-sec><tp:treatment-sec sec-type="Additional strain examined" id="SECID0EXODI"><title>Additional strain examined.</title><p>Duyun City (<named-content xmlns:xlink="http://www.w3.org/1999/xlink" content-type="dwc:verbatimCoordinates" xlink:type="simple"><named-content content-type="geo-json" specific-use="{&#34;type&#34;:&#34;Point&#34;,&#34;coordinates&#34;:[107.380061,26.357767]}" id="NCID0EAPDI" xlink:type="simple">26°21'27.96"N, 107°22'48.22"E</named-content></named-content>), Qiannan Buyi and Miao Autonomous Prefecture, Guizhou, China. On a dead spider (<tp:taxon-name><tp:taxon-name-part taxon-name-part-type="order">Araneae</tp:taxon-name-part></tp:taxon-name>), 1 October 2019, Wanhao Chen, DY101712.</p></tp:treatment-sec></tp:taxon-treatment>
