# Supplementary material for: ﻿Phylogenetic, ecological and morphological characteristics reveal two new spider-associated genera in Clavicipitaceae
Source: MycoKeys. 2022 Jul 7;91:49–66. doi: 10.3897/mycokeys.91.86812 (PMC9849053; doi:10.3897/mycokeys.91.86812)
Supplement: XML Treatment for Pseudometarhizium [file mycokeys.91.86812-treatment3.xml]

<!DOCTYPE tp:taxon-treatment
  PUBLIC "-//TaxonX//DTD Taxonomic Treatment Publishing DTD v0 20100105//EN" "tax-treatment-NSO.dtd">
<tp:taxon-treatment xmlns:tp="http://www.plazi.org/taxpub"><tp:treatment-meta><kwd-group><label>Taxon classification</label><kwd>
                <named-content content-type="kingdom">Fungi</named-content>
              </kwd><kwd>
                <named-content content-type="order">Hypocreales</named-content>
              </kwd><kwd>
                <named-content content-type="family">Clavicipitaceae</named-content>
              </kwd></kwd-group><mixed-citation publication-type="journal"><person-group><name><surname>Chen</surname><given-names>Wan-Hao</given-names></name><name><surname>Liang</surname><given-names>Jian-Dong</given-names></name><name><surname>Ren</surname><given-names>Xiu-Xiu</given-names></name><name><surname>Zhao</surname><given-names>Jie-Hong</given-names></name><name><surname>Han</surname><given-names>Yan-Feng</given-names></name><name><surname>Liang</surname><given-names>Zong-Qi</given-names></name></person-group><article-title>﻿Phylogenetic, ecological and morphological characteristics reveal two new spider-associated genera in <tp:taxon-name><tp:taxon-name-part taxon-name-part-type="family">Clavicipitaceae</tp:taxon-name-part></tp:taxon-name></article-title><source>MycoKeys</source><day>07</day><month>07</month><year>2022</year><volume>91</volume><fpage>49</fpage><lpage>66</lpage><pub-id pub-id-type="doi">10.3897/mycokeys.91.86812</pub-id></mixed-citation></tp:treatment-meta><tp:nomenclature><label>﻿</label><tp:taxon-name>
              <object-id xmlns:xlink="http://www.w3.org/1999/xlink" content-type="arpha" xlink:type="simple">B03C529B-D645-587A-ACF4-5A5612BB2C01</object-id>
              <tp:taxon-name-part taxon-name-part-type="genus" reg="Pseudometarhizium">Pseudometarhizium</tp:taxon-name-part>
              <object-id xmlns:xlink="http://www.w3.org/1999/xlink" content-type="mycobank" xlink:type="simple"> 842641</object-id>
            </tp:taxon-name><tp:taxon-authority>W.H. Chen, Y.F. Han, J.D. Liang &amp; Z.Q. Liang</tp:taxon-authority><tp:taxon-status xmlns:xlink="http://www.w3.org/1999/xlink" xlink:type="simple">gen. nov.</tp:taxon-status></tp:nomenclature><tp:treatment-sec sec-type="etymology" id="SECID0EPQDI"><title>Etymology.</title><p>Referring to <italic><tp:taxon-name><tp:taxon-name-part taxon-name-part-type="genus" reg="Metarhizium">Metarhizium</tp:taxon-name-part></tp:taxon-name></italic>-like colony.</p></tp:treatment-sec><tp:treatment-sec sec-type="type species" id="SECID0E3QDI"><title>Type species.</title><p><italic><tp:taxon-name><tp:taxon-name-part taxon-name-part-type="genus" reg="Pseudometarhizium">Pseudometarhizium</tp:taxon-name-part><tp:taxon-name-part taxon-name-part-type="species" reg="araneogenum">araneogenum</tp:taxon-name-part></tp:taxon-name></italic> W.H. Chen, Y.F. Han, J.D. Liang &amp; Z.Q. Liang.</p></tp:treatment-sec><tp:treatment-sec sec-type="description" id="SECID0ENRDI"><title>Description.</title><p>Colonies on <abbrev xmlns:xlink="http://www.w3.org/1999/xlink" xlink:title="potato dextrose agar" id="ABBRID0ETRDI" xlink:type="simple">PDA</abbrev>, light green, reserve brown to light brown. Conidiophores synnematous or mononematous, erect, scattered. Phialides emerging laterally from synnemata or hyphae, forming a compact hymenium, abruptly narrowing into a helical neck. Conidia, one-celled, fusiform or ellipsoidal.</p></tp:treatment-sec><tp:treatment-sec sec-type="host" id="SECID0EXRDI"><title>Host.</title><p>Spider (<tp:taxon-name><tp:taxon-name-part taxon-name-part-type="order">Araneae</tp:taxon-name-part></tp:taxon-name>).</p></tp:treatment-sec><tp:treatment-sec sec-type="habitat" id="SECID0ECSDI"><title>Habitat.</title><p>Near the road, located on or under rocks, or on the underside of leaves of broad-leaved plant species.</p></tp:treatment-sec><tp:treatment-sec sec-type="Sexual morph" id="SECID0EHSDI"><title>Sexual morph.</title><p>Unknown.</p></tp:treatment-sec><tp:treatment-sec sec-type="notes" id="SECID0EMSDI"><title>Notes.</title><p>The light green colonies of <italic><tp:taxon-name><tp:taxon-name-part taxon-name-part-type="genus" reg="Pseudometarhizium">Pseudometarhizium</tp:taxon-name-part></tp:taxon-name></italic> are similar to those of <italic><tp:taxon-name><tp:taxon-name-part taxon-name-part-type="genus" reg="Metarhizium">Metarhizium</tp:taxon-name-part></tp:taxon-name></italic> species. However, <italic><tp:taxon-name><tp:taxon-name-part taxon-name-part-type="genus" reg="Pseudometarhizium">Pseudometarhizium</tp:taxon-name-part></tp:taxon-name></italic> is easily distinguished by the combined datasets (<abbrev xmlns:xlink="http://www.w3.org/1999/xlink" xlink:title="internal transcribed spacer" id="ABBRID0EHTDI" xlink:type="simple">ITS</abbrev>+<abbrev xmlns:xlink="http://www.w3.org/1999/xlink" xlink:title="large subunit ribosomal RNA" id="ABBRID0ELTDI" xlink:type="simple">LSU</abbrev>+<abbrev xmlns:xlink="http://www.w3.org/1999/xlink" xlink:title="RNA polymerase II largest subunit 2" id="ABBRID0EPTDI" xlink:type="simple">RPB2</abbrev>+<abbrev xmlns:xlink="http://www.w3.org/1999/xlink" xlink:title="translation elongation factor 1 alpha" id="ABBRID0ETTDI" xlink:type="simple">TEF</abbrev>), and had a close relationship with <italic><tp:taxon-name><tp:taxon-name-part taxon-name-part-type="genus" reg="Metarhiziopsis">Metarhiziopsis</tp:taxon-name-part></tp:taxon-name></italic>. <italic><tp:taxon-name><tp:taxon-name-part taxon-name-part-type="genus" reg="Pseudometarhizium">Pseudometarhizium</tp:taxon-name-part></tp:taxon-name></italic> can be easily distinguished from <italic><tp:taxon-name><tp:taxon-name-part taxon-name-part-type="genus" reg="Metarhiziopsis">Metarhiziopsis</tp:taxon-name-part></tp:taxon-name></italic> by its paecilomyces-like structure and absence of sporodochia.</p></tp:treatment-sec></tp:taxon-treatment>
