# Supplementary material for: ﻿Phylogenetic, ecological and morphological characteristics reveal two new spider-associated genera in Clavicipitaceae
Source: MycoKeys. 2022 Jul 7;91:49–66. doi: 10.3897/mycokeys.91.86812 (PMC9849053; doi:10.3897/mycokeys.91.86812)
Supplement: XML Treatment for Pseudometarhizium araneogenum [file mycokeys.91.86812-treatment4.xml]

<!DOCTYPE tp:taxon-treatment
  PUBLIC "-//TaxonX//DTD Taxonomic Treatment Publishing DTD v0 20100105//EN" "tax-treatment-NSO.dtd">
<tp:taxon-treatment xmlns:tp="http://www.plazi.org/taxpub"><tp:treatment-meta><kwd-group><label>Taxon classification</label><kwd>
                <named-content content-type="kingdom">Fungi</named-content>
              </kwd><kwd>
                <named-content content-type="order">Hypocreales</named-content>
              </kwd><kwd>
                <named-content content-type="family">Clavicipitaceae</named-content>
              </kwd></kwd-group><mixed-citation publication-type="journal"><person-group><name><surname>Chen</surname><given-names>Wan-Hao</given-names></name><name><surname>Liang</surname><given-names>Jian-Dong</given-names></name><name><surname>Ren</surname><given-names>Xiu-Xiu</given-names></name><name><surname>Zhao</surname><given-names>Jie-Hong</given-names></name><name><surname>Han</surname><given-names>Yan-Feng</given-names></name><name><surname>Liang</surname><given-names>Zong-Qi</given-names></name></person-group><article-title>﻿Phylogenetic, ecological and morphological characteristics reveal two new spider-associated genera in <tp:taxon-name><tp:taxon-name-part taxon-name-part-type="family">Clavicipitaceae</tp:taxon-name-part></tp:taxon-name></article-title><source>MycoKeys</source><day>07</day><month>07</month><year>2022</year><volume>91</volume><fpage>49</fpage><lpage>66</lpage><pub-id pub-id-type="doi">10.3897/mycokeys.91.86812</pub-id></mixed-citation></tp:treatment-meta><tp:nomenclature><label>﻿</label><tp:taxon-name>
              <object-id xmlns:xlink="http://www.w3.org/1999/xlink" content-type="arpha" xlink:type="simple">3C9E4460-D658-533A-8CA7-1BB2D91AED2D</object-id>
              <tp:taxon-name-part taxon-name-part-type="genus" reg="Pseudometarhizium">Pseudometarhizium</tp:taxon-name-part>
              <tp:taxon-name-part taxon-name-part-type="species" reg="araneogenum">araneogenum</tp:taxon-name-part>
              <object-id xmlns:xlink="http://www.w3.org/1999/xlink" content-type="mycobank" xlink:type="simple"> 842642</object-id>
            </tp:taxon-name><tp:taxon-authority>W.H. Chen, Y.F. Han, J.D. Liang &amp; Z.Q. Liang</tp:taxon-authority><tp:taxon-status xmlns:xlink="http://www.w3.org/1999/xlink" xlink:type="simple">sp. nov.</tp:taxon-status><xref ref-type="fig" rid="F4">Fig. 4</xref></tp:nomenclature><tp:treatment-sec sec-type="material" id="SECID0E1VDI"><title>Type.</title><p>Duyun City (<named-content xmlns:xlink="http://www.w3.org/1999/xlink" content-type="dwc:verbatimCoordinates" xlink:type="simple"><named-content content-type="geo-json" specific-use="{&#34;type&#34;:&#34;Point&#34;,&#34;coordinates&#34;:[107.380061,26.357767]}" id="NCID0EDWDI" xlink:type="simple">26°21'27.96"N, 107°22'48.22"E</named-content></named-content>), Qiannan Buyi and Miao Autonomous Prefecture, Guizhou, China. On a dead spider (<tp:taxon-name><tp:taxon-name-part taxon-name-part-type="order">Araneae</tp:taxon-name-part></tp:taxon-name>), 1 October 2019, Wanhao Chen, GZAC DY10180 (holotype), ex-type living cultures, DY101801.</p><fig id="F4" position="float" orientation="portrait"><object-id xmlns:xlink="http://www.w3.org/1999/xlink" content-type="doi" xlink:type="simple">10.3897/mycokeys.91.86812.figure4</object-id><object-id xmlns:xlink="http://www.w3.org/1999/xlink" content-type="arpha" xlink:type="simple">23304330-55A6-5D5E-8897-1814F0C2E9DB</object-id><label>Figure 4.</label><caption><p><italic><tp:taxon-name><tp:taxon-name-part taxon-name-part-type="genus" reg="Pseudometarhizium">Pseudometarhizium</tp:taxon-name-part><tp:taxon-name-part taxon-name-part-type="species" reg="araneogenum">araneogenum</tp:taxon-name-part></tp:taxon-name></italic><bold>A</bold> infected spider <bold>B, C</bold> culture growing on <abbrev xmlns:xlink="http://www.w3.org/1999/xlink" xlink:title="potato dextrose agar" id="ABBRID0EEXDI" xlink:type="simple">PDA</abbrev>, <bold>B</bold> front and <bold>C</bold> the reverse sides of the colony <bold>D–L</bold> solitary phialides, or groups of two, conidia in short chains and individual. Scale bars: 10 mm (<bold>B, C</bold>); 10 μm (<bold>D–L</bold>).</p></caption><graphic xmlns:xlink="http://www.w3.org/1999/xlink" xlink:href="mycokeys-91-049-g004.jpg" position="float" orientation="portrait" xlink:type="simple" id="oo_711833.jpg"><uri content-type="original_file" xlink:type="simple">https://binary.pensoft.net/fig/711833</uri></graphic></fig></tp:treatment-sec><tp:treatment-sec sec-type="description" id="SECID0EXXDI"><title>Description.</title><p>Spider host completely covered by white mycelium. Conidiophores mononematous, arise from the lateral hyphae. Colonies irregularly on <abbrev xmlns:xlink="http://www.w3.org/1999/xlink" xlink:title="potato dextrose agar" id="ABBRID0E4XDI" xlink:type="simple">PDA</abbrev>, 1.8–2.8 cm diam. after 14 d at 25 °C, white, consisting of a basal felt, floccose hyphal overgrowth, reverse yellowish to pale brown or green. Prostrate hyphae smooth, septate, hyaline, 1.0–1.2 μm diam. Erect conidiophores usually arising from aerial hyphae. Phialides solitary or in groups of two, 8.3–23.3 × 1.3–2.2 μm, with a cylindrical basal portion, tapering into a short distinct neck. Conidia in chains, hyaline, fusiform, one-celled, 3.4–5.8 × 1.4–1.8 μm. Sexual state not observed.</p></tp:treatment-sec><tp:treatment-sec sec-type="host" id="SECID0EBYDI"><title>Host.</title><p>Spider (<tp:taxon-name><tp:taxon-name-part taxon-name-part-type="family">Araneidae</tp:taxon-name-part></tp:taxon-name>).</p></tp:treatment-sec><tp:treatment-sec sec-type="habitat" id="SECID0EMYDI"><title>Habitat.</title><p>Near the road, located on or under rocks.</p></tp:treatment-sec><tp:treatment-sec sec-type="etymology" id="SECID0ERYDI"><title>Etymology.</title><p>Referring to the ability to colonize spiders.</p></tp:treatment-sec><tp:treatment-sec sec-type="Additional specimen examined" id="SECID0EWYDI"><title>Additional specimen examined.</title><p>Duyun City (<named-content xmlns:xlink="http://www.w3.org/1999/xlink" content-type="dwc:verbatimCoordinates" xlink:type="simple"><named-content content-type="geo-json" specific-use="{&#34;type&#34;:&#34;Point&#34;,&#34;coordinates&#34;:[107.380061,26.357767]}" id="NCID0E6YDI" xlink:type="simple">26°21'27.96"N, 107°22'48.22"E</named-content></named-content>) Qiannan Buyi and Miao Autonomous Prefecture, Guizhou, China. On a dead spider (<tp:taxon-name><tp:taxon-name-part taxon-name-part-type="order">Araneae</tp:taxon-name-part></tp:taxon-name>), 1 October 2019, Wanhao Chen, GZAC DY10174, living cultures, DY101741, DY101742.</p></tp:treatment-sec><tp:treatment-sec sec-type="remarks" id="SECID0EJZDI"><title>Remarks.</title><p><italic><tp:taxon-name><tp:taxon-name-part taxon-name-part-type="genus" reg="Pseudometarhizium">Pseudometarhizium</tp:taxon-name-part><tp:taxon-name-part taxon-name-part-type="species" reg="araneogenum">araneogenum</tp:taxon-name-part></tp:taxon-name></italic> distinguished from <italic><tp:taxon-name><tp:taxon-name-part taxon-name-part-type="genus" reg="Pseudometarhizium">P.</tp:taxon-name-part><tp:taxon-name-part taxon-name-part-type="species" reg="lepidopterorum">lepidopterorum</tp:taxon-name-part></tp:taxon-name></italic>, which has longer phialides (21.2–33.7 × 1.1–1.4 μm) and smaller conidia (3.1–4.3 × 1.3–1.5 μm).</p></tp:treatment-sec></tp:taxon-treatment>
