# Supplementary material for: ﻿Phylogenetic, ecological and morphological characteristics reveal two new spider-associated genera in Clavicipitaceae
Source: MycoKeys. 2022 Jul 7;91:49–66. doi: 10.3897/mycokeys.91.86812 (PMC9849053; doi:10.3897/mycokeys.91.86812)
Supplement: XML Treatment for Pseudometarhizium lepidopterorum [file mycokeys.91.86812-treatment5.xml]

<!DOCTYPE tp:taxon-treatment
  PUBLIC "-//TaxonX//DTD Taxonomic Treatment Publishing DTD v0 20100105//EN" "tax-treatment-NSO.dtd">
<tp:taxon-treatment xmlns:tp="http://www.plazi.org/taxpub"><tp:treatment-meta><kwd-group><label>Taxon classification</label><kwd>
                <named-content content-type="kingdom">Fungi</named-content>
              </kwd><kwd>
                <named-content content-type="order">Hypocreales</named-content>
              </kwd><kwd>
                <named-content content-type="family">Clavicipitaceae</named-content>
              </kwd></kwd-group><mixed-citation publication-type="journal"><person-group><name><surname>Chen</surname><given-names>Wan-Hao</given-names></name><name><surname>Liang</surname><given-names>Jian-Dong</given-names></name><name><surname>Ren</surname><given-names>Xiu-Xiu</given-names></name><name><surname>Zhao</surname><given-names>Jie-Hong</given-names></name><name><surname>Han</surname><given-names>Yan-Feng</given-names></name><name><surname>Liang</surname><given-names>Zong-Qi</given-names></name></person-group><article-title>﻿Phylogenetic, ecological and morphological characteristics reveal two new spider-associated genera in <tp:taxon-name><tp:taxon-name-part taxon-name-part-type="family">Clavicipitaceae</tp:taxon-name-part></tp:taxon-name></article-title><source>MycoKeys</source><day>07</day><month>07</month><year>2022</year><volume>91</volume><fpage>49</fpage><lpage>66</lpage><pub-id pub-id-type="doi">10.3897/mycokeys.91.86812</pub-id></mixed-citation></tp:treatment-meta><tp:nomenclature><label>﻿</label><tp:taxon-name>
              <object-id xmlns:xlink="http://www.w3.org/1999/xlink" content-type="arpha" xlink:type="simple">2B50F334-4B0D-584D-BFB0-0F52CC0FB617</object-id>
              <tp:taxon-name-part taxon-name-part-type="genus" reg="Pseudometarhizium">Pseudometarhizium</tp:taxon-name-part>
              <tp:taxon-name-part taxon-name-part-type="species" reg="lepidopterorum">lepidopterorum</tp:taxon-name-part>
              <object-id xmlns:xlink="http://www.w3.org/1999/xlink" content-type="mycobank" xlink:type="simple"> 842643</object-id>
            </tp:taxon-name><tp:taxon-authority>W.H. Chen, Y.F. Han, J.D. Liang &amp; Z.Q. Liang</tp:taxon-authority><tp:taxon-status xmlns:xlink="http://www.w3.org/1999/xlink" xlink:type="simple">sp. nov.</tp:taxon-status><xref ref-type="fig" rid="F5">Fig. 5</xref></tp:nomenclature><tp:treatment-sec sec-type="material" id="SECID0ET2DI"><title>Type.</title><p>Sandu County (<named-content xmlns:xlink="http://www.w3.org/1999/xlink" content-type="dwc:verbatimCoordinates" xlink:type="simple"><named-content content-type="geo-json" specific-use="{&#34;type&#34;:&#34;Point&#34;,&#34;coordinates&#34;:[107.965192,25.956169]}" id="NCID0E32DI" xlink:type="simple">25°57'22.21"N, 107°57'54.69"E</named-content></named-content>), Qiannan Buyi and Miao Autonomous Prefecture, Guizhou, China. On a pupa (<tp:taxon-name><tp:taxon-name-part taxon-name-part-type="order">Lepidoptera</tp:taxon-name-part></tp:taxon-name>), 1 May 2019, Wanhao Chen, GZAC SD0536 (holotype), ex-type living cultures, SD05361.</p><fig id="F5" position="float" orientation="portrait"><object-id xmlns:xlink="http://www.w3.org/1999/xlink" content-type="doi" xlink:type="simple">10.3897/mycokeys.91.86812.figure5</object-id><object-id xmlns:xlink="http://www.w3.org/1999/xlink" content-type="arpha" xlink:type="simple">E2254B9D-4077-5AD3-8D4C-1019A7C34AA1</object-id><label>Figure 5.</label><caption><p><italic><tp:taxon-name><tp:taxon-name-part taxon-name-part-type="genus" reg="Pseudometarhizium">Pseudometarhizium</tp:taxon-name-part><tp:taxon-name-part taxon-name-part-type="species" reg="lepidopterorum">lepidopterorum</tp:taxon-name-part></tp:taxon-name></italic><bold>A</bold> infected pupa (<tp:taxon-name><tp:taxon-name-part taxon-name-part-type="order">Lepidoptera</tp:taxon-name-part></tp:taxon-name>) <bold>B, C</bold> culture on <abbrev xmlns:xlink="http://www.w3.org/1999/xlink" xlink:title="potato dextrose agar" id="ABBRID0EC4DI" xlink:type="simple">PDA</abbrev> showing <bold>B</bold> front and <bold>C</bold> reverse sides of the colony <bold>D–L</bold> solitary phialides, or groups of two to three, and conidia in short chains and individual. Scale bars: 10 mm (<bold>B, C</bold>); 10 μm (<bold>D–L</bold>).</p></caption><graphic xmlns:xlink="http://www.w3.org/1999/xlink" xlink:href="mycokeys-91-049-g005.jpg" position="float" orientation="portrait" xlink:type="simple" id="oo_711834.jpg"><uri content-type="original_file" xlink:type="simple">https://binary.pensoft.net/fig/711834</uri></graphic></fig><p><bold>Description.</bold> Host pupa completely covered by white mycelium. Conidiophores arising from lateral hyphae of the synnemata. Colonies on <abbrev xmlns:xlink="http://www.w3.org/1999/xlink" xlink:title="potato dextrose agar" id="ABBRID0EZ4DI" xlink:type="simple">PDA</abbrev>, 1.4–2.0 cm diam. after 14 d at 25 °C, white, consisting of a basal felt and cottony, floccose hyphal overgrowth, reverse yellowish to pale green. Prostrate hyphae smooth, septate, hyaline, 1.0–2.0 μm diam. Erect conidiophores usually arising from aerial hyphae. Phialides solitary or in groups of two to three, 21.2–33.7 × 1.1–1.4 μm, with a cylindrical basal portion, tapering into a short distinct neck. Conidia in chains, hyaline, fusiform, one-celled, 3.1–4.3 × 1.3–1.5 μm. Sexual state not observed.</p></tp:treatment-sec><tp:treatment-sec sec-type="host" id="SECID0E44DI"><title>Host.</title><p>Pupa (<tp:taxon-name><tp:taxon-name-part taxon-name-part-type="order">Lepidoptera</tp:taxon-name-part></tp:taxon-name>).</p></tp:treatment-sec><tp:treatment-sec sec-type="habitat" id="SECID0EI5DI"><title>Habitat.</title><p>On the underside of leaves of broad-leaved plant species.</p></tp:treatment-sec><tp:treatment-sec sec-type="Additional strain examined" id="SECID0EN5DI"><title>Additional strain examined.</title><p>Sandu County (<named-content xmlns:xlink="http://www.w3.org/1999/xlink" content-type="dwc:verbatimCoordinates" xlink:type="simple"><named-content content-type="geo-json" specific-use="{&#34;type&#34;:&#34;Point&#34;,&#34;coordinates&#34;:[107.965192,25.956169]}" id="NCID0EW5DI" xlink:type="simple">25°57'22.21"N, 107°57'54.69"E</named-content></named-content>) Qiannan Buyi and Miao Autonomous Prefecture, Guizhou, China. On a pupa (<tp:taxon-name><tp:taxon-name-part taxon-name-part-type="order">Lepidoptera</tp:taxon-name-part></tp:taxon-name>), 1 May 2019, Wanhao Chen, SD05362.</p></tp:treatment-sec><tp:treatment-sec sec-type="etymology" id="SECID0EA6DI"><title>Etymology.</title><p>Referring to its insect host, order <tp:taxon-name><tp:taxon-name-part taxon-name-part-type="order">Lepidoptera</tp:taxon-name-part></tp:taxon-name>.</p></tp:treatment-sec><tp:treatment-sec sec-type="remarks" id="SECID0EL6DI"><title>Remarks.</title><p><italic><tp:taxon-name><tp:taxon-name-part taxon-name-part-type="genus" reg="Pseudometarhizium">Pseudometarhizium</tp:taxon-name-part><tp:taxon-name-part taxon-name-part-type="species" reg="lepidopterorum">lepidopterorum</tp:taxon-name-part></tp:taxon-name></italic> distinguished from <italic><tp:taxon-name><tp:taxon-name-part taxon-name-part-type="genus" reg="Pseudometarhizium">P.</tp:taxon-name-part><tp:taxon-name-part taxon-name-part-type="species" reg="araneogenum">araneogenum</tp:taxon-name-part></tp:taxon-name></italic>, which has shorter phialides (8.3–23.3 × 1.3–2.2 μm) and longer conidia (3.4–5.8 × 1.4–1.8 μm).</p></tp:treatment-sec></tp:taxon-treatment>
